# Supplementary material for: Combination of the PI3K inhibitor Idelalisib with the conventional cytostatics cytarabine and dexamethasone leads to changes in pathway activation that induce anti-proliferative effects in B lymphoblastic leukaemia cell lines
Source: Cancer Cell Int. 2020 Aug 12;20:390. doi: 10.1186/s12935-020-01431-4 (PMC7425054; doi:10.1186/s12935-020-01431-4)
Supplement: Supplementary file 4 — Additional file 4. xls-file. Additional data of the top-50 regulated pathways and top-20 regulated genes, as well as comparison to existing reference data. [file 12935_2020_1431_MOESM4_ESM.xlsx]

## Sheet: RS4;11-top50 pathways A+I D+I
Top 50 ranking pathways
cell line: RS4;11
comparison of top50 ranking up- and downregulated pathways of drug combination AraC+IDEL with respective mono application (AraC and IDEL)
comparison of top50 ranking up- and downregulated pathways of drug combination DEX+IDEL with respective mono application (DEX and IDEL)
pathway and their corresponding position				pathway and their corresponding position				pathway and their corresponding position				pathway and their corresponding position
Pathways top 50 AraC+IDEL up	AraC	IDEL		Pathways top 50 AraC+IDEL down	AraC	IDEL		Pathways top 50 DEX+IDEL up	DEX	IDEL		Pathways top 50 DEX+IDEL down	DEX	IDEL
Hs_Focal_Adhesion_WP306_80308	1	11		Hs_Electron_Transport_Chain_WP111_82216	1	7		Hs_EGF-EGFR_Signaling_Pathway_WP437_79266	2	3		Hs_Retinoblastoma_(RB)_in_Cancer_WP2446_80443	2	62
Hs_EGF-EGFR_Signaling_Pathway_WP437_79266	6	1		Hs_Oxidative_phosphorylation_WP623_79961	2	24		Hs_Insulin_Signaling_WP481_82731	3	5		Hs_mRNA_Processing_WP411_79980	5	59
Hs_Integrated_Pancreatic_Cancer_Pathway_WP2377_80437	11	32		Hs_mRNA_Processing_WP411_79980	3	54		Hs_Focal_Adhesion_WP306_80308	1	4		Hs_Electron_Transport_Chain_WP111_82216	7	88
Hs_Insulin_Signaling_WP481_82731	7	5		Hs_Cytoplasmic_Ribosomal_Proteins_WP477_67139	5	171		Hs_MAPK_Signaling_Pathway_WP382_79951	5	17		Hs_Cell_Cycle_WP179_70629	3	82
Hs_Integrated_Breast_Cancer_Pathway_WP1984_82941	54	3		Hs_Proteasome_Degradation_WP183_81161	4	87		Hs_BDNF_signaling_pathway_WP2380_79953	4	26		Hs_Integrated_Pancreatic_Cancer_Pathway_WP2377_80437	4	9
Hs_Myometrial_Relaxation_and_Contraction_Pathways_WP289_81078	2	19		Hs_Translation_Factors_WP107_78489	14	43		Hs_Integrated_Breast_Cancer_Pathway_WP1984_82941	8	1		Hs_Cytoplasmic_Ribosomal_Proteins_WP477_67139	1	152
Hs_TCR_Signaling_Pathway_WP69_79955	9	41		Hs_Glycolysis_and_Gluconeogenesis_WP534_78585	25	1		Hs_Integrated_Pancreatic_Cancer_Pathway_WP2377_80437	14	33		Hs_Circadian_rythm_related_genes_WP3594_83945	6	13
Hs_MAPK_Signaling_Pathway_WP382_79951	13	18		Hs_Parkin-Ubiquitin_Proteasomal_System_pathway_WP2359_72121	27	222		Hs_Adipogenesis_WP236_80209	13	22		Hs_G1_to_S_cell_cycle_control_WP45_80001	9	49
Hs_BDNF_signaling_pathway_WP2380_79953	3	47		Hs_Circadian_rythm_related_genes_WP3594_83945	11	15		Hs_Circadian_rythm_related_genes_WP3594_83945	6	15		Hs_Integrated_Breast_Cancer_Pathway_WP1984_82941	10	17
Hs_Retinoblastoma_(RB)_in_Cancer_WP2446_80443	90	87		Hs_Integrated_Pancreatic_Cancer_Pathway_WP2377_80437	7	8		Hs_TGF-beta_Signaling_Pathway_WP366_84196	10	10		Hs_DNA_Replication_WP466_79981	8	153
Hs_B_Cell_Receptor_Signaling_Pathway_WP23_79985	8	9		Hs_Myometrial_Relaxation_and_Contraction_Pathways_WP289_81078	8	11		Hs_Senescence_and_Autophagy_in_Cancer_WP615_81193	17	9		Hs_miRNA_Regulation_of_DNA_Damage_Response_WP1530_79564	11	18
Hs_GPCRs,_Class_A_Rhodopsin-like_WP455_81793	18	117		Hs_SREBP_signalling_WP1982_79943	78	12		Hs_Androgen_receptor_signaling_pathway_WP138_79958	9	11		Hs_SIDS_Susceptibility_Pathways_WP706_80056	14	5
Hs_Senescence_and_Autophagy_in_Cancer_WP615_81193	12	12		Hs_Adipogenesis_WP236_80209	48	2		Hs_Mesodermal_Commitment_Pathway_WP2857_80151	12	54		Hs_Oxidative_phosphorylation_WP623_79961	20	123
Hs_Signaling_Pathways_in_Glioblastoma_WP2261_81197	22	4		Hs_Histone_Modifications_WP2369_83012	6	74		Hs_Ectoderm_Differentiation_WP2858_83015	20	27		Hs_Endoderm_Differentiation_WP2853_83014	13	47
Hs_Circadian_rythm_related_genes_WP3594_83945	5	15		Hs_Insulin_Signaling_WP481_82731	26	34		Hs_Integrin-mediated_Cell_Adhesion_WP185_80036	11	99		Hs_DNA_Damage_Response_WP707_82937	12	15
Hs_Integrin-mediated_Cell_Adhesion_WP185_80036	4	75		Hs_NRF2_pathway_WP2884_83041	12	3		Hs_Regulation_of_Actin_Cytoskeleton_WP51_79977	7	121		Hs_Myometrial_Relaxation_and_Contraction_Pathways_WP289_81078	16	19
Hs_Calcium_Regulation_in_the_Cardiac_Cell_WP536_80211	10	25		Hs_SIDS_Susceptibility_Pathways_WP706_80056	29	5		Hs_Regulation_of_toll-like_receptor_signaling_pathway_WP1449_81172	21	8		Hs_Mesodermal_Commitment_Pathway_WP2857_80151	15	56
Hs_Adipogenesis_WP236_80209	24	8		Hs_Cell_Cycle_WP179_70629	10	104		Hs_Endoderm_Differentiation_WP2853_83014	16	86		Hs_NRF2_pathway_WP2884_83041	17	2
Hs_Androgen_receptor_signaling_pathway_WP138_79958	33	2		Hs_TGF-beta_Signaling_Pathway_WP366_84196	31	90		Hs_Apoptosis_Modulation_and_Signaling_WP1772_80459	30	24		Hs_Proteasome_Degradation_WP183_81161	52	214
Hs_DNA_Damage_Response_(only_ATM_dependent)_WP710_79974	20	10		Hs_BDNF_signaling_pathway_WP2380_79953	22	30		Hs_Myometrial_Relaxation_and_Contraction_Pathways_WP289_81078	15	18		Hs_Adipogenesis_WP236_80209	23	3
Hs_Regulation_of_toll-like_receptor_signaling_pathway_WP1449_81172	19	14		Hs_Cholesterol_Biosynthesis_WP197_81059	93	6		Hs_SIDS_Susceptibility_Pathways_WP706_80056	22	38		Hs_MAPK_Signaling_Pathway_WP382_79951	NA	34
Hs_TGF-beta_Signaling_Pathway_WP366_84196	23	7		Hs_Eukaryotic_Transcription_Initiation_WP405_73594	23	180		Hs_B_Cell_Receptor_Signaling_Pathway_WP23_79985	18	25		Hs_EGF-EGFR_Signaling_Pathway_WP437_79266	NA	31
Hs_TSH_signaling_pathway_WP2032_79960	42	21		Hs_MAPK_Signaling_Pathway_WP382_79951	39	9		Hs_Signaling_Pathways_in_Glioblastoma_WP2261_81197	40	2		Hs_Glycolysis_and_Gluconeogenesis_WP534_78585	21	1
Hs_Alzheimers_Disease_WP2059_82906	25	45		Hs_TNF_alpha_Signaling_Pathway_WP231_81070	19	91		Hs_TSH_signaling_pathway_WP2032_79960	41	20		Hs_Spinal_Cord_Injury_WP2431_80343	25	40
Hs_Corticotropin-releasing_hormone_WP2355_79973	17	26		Hs_EGF-EGFR_Signaling_Pathway_WP437_79266	NA	48		Hs_Calcium_Regulation_in_the_Cardiac_Cell_WP536_80211	19	42		Hs_Translation_Factors_WP107_78489	18	67
Hs_G1_to_S_cell_cycle_control_WP45_80001	64	29		Hs_Integrated_Breast_Cancer_Pathway_WP1984_82941	9	22		Hs_MicroRNAs_in_cardiomyocyte_hypertrophy_WP1544_75258	31	35		Hs_Calcium_Regulation_in_the_Cardiac_Cell_WP536_80211	28	28
Hs_ATM_Signaling_Pathway_WP2516_81224	95	46		Hs_Regulation_of_Actin_Cytoskeleton_WP51_79977	NA	40		Hs_Notch_Signaling_Pathway_WP61_78592	29	112		Hs_Histone_Modifications_WP2369_83012	19	103
Hs_DNA_Damage_Response_WP707_82937	62	70		Hs_Diurnally_Regulated_Genes_with_Circadian_Orthologs_WP410_69903	17	67		Hs_Wnt_Signaling_Pathway_and_Pluripotency_WP399_79474	45	69		Hs_TGF-beta_Signaling_Pathway_WP366_84196	26	64
Hs_G_Protein_Signaling_Pathways_WP35_79952	36	28		Hs_Alzheimers_Disease_WP2059_82906	86	65		Hs_IL-4_Signaling_Pathway_WP395_79978	28	30		Hs_DNA_Damage_Response_(only_ATM_dependent)_WP710_79974	33	30
Hs_Leptin_signaling_pathway_WP2034_80016	38	35		Hs_Apoptosis_Modulation_and_Signaling_WP1772_80459	90	16		Hs_TGF-beta_Receptor_Signaling_WP560_83868	32	6		Hs_Eukaryotic_Transcription_Initiation_WP405_73594	29	162
Hs_Mesodermal_Commitment_Pathway_WP2857_80151	39	57		Hs_Apoptosis_WP254_80450	52	14		Hs_TNF_alpha_Signaling_Pathway_WP231_81070	44	65		Hs_Integrated_Cancer_Pathway_WP1971_82939	22	53
Hs_miRNA_Regulation_of_DNA_Damage_Response_WP1530_79564	67	76		Hs_Apoptosis-related_network_due_to_altered_Notch3_in_ovarian_cancer_WP2864_79278	15	17		Hs_Apoptosis_WP254_80450	58	12		Hs_Senescence_and_Autophagy_in_Cancer_WP615_81193	31	38
Hs_Oncostatin_M_Signaling_Pathway_WP2374_73668	30	20		Hs_B_Cell_Receptor_Signaling_Pathway_WP23_79985	16	102		Hs_Corticotropin-releasing_hormone_WP2355_79973	23	44		Hs_SREBP_signalling_WP1982_79943	40	6
Hs_SIDS_Susceptibility_Pathways_WP706_80056	21	40		Hs_Cori_Cycle_WP1946_79691	156	10		Hs_DNA_Damage_Response_(only_ATM_dependent)_WP710_79974	37	7		Hs_Apoptosis_Modulation_and_Signaling_WP1772_80459	42	10
Hs_Spinal_Cord_Injury_WP2431_80343	14	60		Hs_Interferon_type_I_signaling_pathways_WP585_80201	67	130		Hs_G_Protein_Signaling_Pathways_WP35_79952	24	50		Hs_ATM_Signaling_Pathway_WP2516_81224	24	78
Hs_Apoptosis_WP254_80450	27	24		Hs_Regulation_of_toll-like_receptor_signaling_pathway_WP1449_81172	44	146		Hs_NRF2_pathway_WP2884_83041	38	113		Hs_Metapathway_biotransformation_WP702_73516	NA	57
Hs_Arrhythmogenic_Right_Ventricular_Cardiomyopathy_WP2118_71265	15	65		Hs_Trans-sulfuration_and_one_carbon_metabolism_WP2525_80205	13	13		Hs_AGE-RAGE_pathway_WP2324_78487	35	23		Hs_Parkin-Ubiquitin_Proteasomal_System_pathway_WP2359_72121	63	210
Hs_Cell_Cycle_WP179_70629	49	13		Hs_AMPK_Signaling_WP1403_79471	87	44		Hs_Leptin_signaling_pathway_WP2034_80016	34	101		Hs_Gastric_Cancer_Network_2_WP2363_83942	30	97
Hs_GPCRs,_Other_WP117_82985	37	119		Hs_Androgen_receptor_signaling_pathway_WP138_79958	51	28		Hs_Oncostatin_M_Signaling_Pathway_WP2374_73668	42	19		Hs_Regulation_of_toll-like_receptor_signaling_pathway_WP1449_81172	NA	217
Hs_Interferon_type_I_signaling_pathways_WP585_80201	55	33		Hs_Calcium_Regulation_in_the_Cardiac_Cell_WP536_80211	32	32		Hs_Spinal_Cord_Injury_WP2431_80343	26	64		Hs_Selenium_Micronutrient_Network_WP15_82705	39	63
Hs_TNF_alpha_Signaling_Pathway_WP231_81070	31	90		Hs_Integrin-mediated_Cell_Adhesion_WP185_80036	113	52		Hs_TCR_Signaling_Pathway_WP69_79955	27	39		Hs_AMPK_Signaling_WP1403_79471	41	23
Hs_Endochondral_Ossification_WP474_80208	50	71		Hs_Mesodermal_Commitment_Pathway_WP2857_80151	117	35		Hs_Alzheimers_Disease_WP2059_82906	53	41		Hs_Gastric_Cancer_Network_1_WP2361_79693	35	168
Hs_Integrated_Cancer_Pathway_WP1971_82939	141	31		Hs_Preimplantation_Embryo_WP3527_83782	131	25		Hs_AMPK_Signaling_WP1403_79471	36	73		Hs_Corticotropin-releasing_hormone_WP2355_79973	64	150
Hs_Metapathway_biotransformation_WP702_73516	82	129		Hs_Selenium_Micronutrient_Network_WP15_82705	76	41		Hs_GPCRs,_Class_A_Rhodopsin-like_WP455_81793	33	91		Hs_Ectoderm_Differentiation_WP2858_83015	37	86
Hs_MicroRNAs_in_cardiomyocyte_hypertrophy_WP1544_75258	46	36		Hs_Spinal_Cord_Injury_WP2431_80343	45	42		Hs_Toll-like_Receptor_Signaling_Pathway_WP75_83867	52	40		Hs_Fatty_Acid_Biosynthesis_WP357_70641	65	94
Hs_Toll-like_Receptor_Signaling_Pathway_WP75_83867	32	42		Hs_Aryl_Hydrocarbon_Receptor_WP2586_79995	21	45		Hs_Histone_Modifications_WP2369_83012	62	183		Hs_G_Protein_Signaling_Pathways_WP35_79952	45	48
Hs_AGE-RAGE_pathway_WP2324_78487	59	23		Hs_Copper_homeostasis_WP3286_84312	54	18		Hs_IL-3_Signaling_Pathway_WP286_78583	47	16		Hs_Imatinib_Resistance_in_Chronic_Myeloid_Leukemia_WP2946_83779	46	32
Hs_Apoptosis_Modulation_and_Signaling_WP1772_80459	26	64		Hs_Endoderm_Differentiation_WP2853_83014	60	21		Hs_Interleukin-11_Signaling_Pathway_WP2332_79525	51	100		Hs_Signaling_Pathways_in_Glioblastoma_WP2261_81197	53	39
Hs_Complement_and_Coagulation_Cascades_WP558_79680	35	102		Hs_Fatty_Acid_Beta_Oxidation_WP143_79783	33	70		Hs_RANKL-RANK_Signaling_Pathway_WP2018_79959	43	61		Hs_Trans-sulfuration_and_one_carbon_metabolism_WP2525_80205	32	21
Hs_DNA_Replication_WP466_79981	207	170		Hs_Fatty_Acid_Biosynthesis_WP357_70641	34	112		Hs_Cell_Cycle_WP179_70629	54	14		Hs_Wnt_Signaling_Pathway_and_Pluripotency_WP399_79474	58	139

## Sheet: SEM-top50 pathways A+I D+I
Top 50 ranking pathways
cell line: SEM
comparison of top50 ranking up- and downregulated pathways of drug combination AraC+IDEL with respective mono application (AraC and IDEL)
comparison of top50 ranking up- and downregulated pathways of drug combination DEX+IDEL with respective mono application (DEX and IDEL)
pathway and their corresponding position				pathway and their corresponding position				pathway and their corresponding position				pathway and their corresponding position
Pathways top 50 AraC+IDEL up	AraC	IDEL		Pathways top 50 AraC+IDEL down	AraC	IDEL		Pathways top 50 DEX+IDEL up	DEX	IDEL		Pathways top 50 DEX+IDEL down	DEX	IDEL
Hs_Focal_Adhesion_WP306_80308	1	18		Hs_mRNA_Processing_WP411_79980	1	202		Hs_Cytoplasmic_Ribosomal_Proteins_WP477_67139	72	81		Hs_Retinoblastoma_(RB)_in_Cancer_WP2446_80443	46	135
Hs_Integrated_Pancreatic_Cancer_Pathway_WP2377_80437	4	27		Hs_Circadian_rythm_related_genes_WP3594_83945	2	9		Hs_BDNF_signaling_pathway_WP2380_79953	2	64		Hs_Cell_Cycle_WP179_70629	32	56
Hs_Regulation_of_toll-like_receptor_signaling_pathway_WP1449_81172	2	41		Hs_Electron_Transport_Chain_WP111_82216	4	161		Hs_EGF-EGFR_Signaling_Pathway_WP437_79266	4	91		Hs_Integrated_Pancreatic_Cancer_Pathway_WP2377_80437	3	10
Hs_Integrated_Breast_Cancer_Pathway_WP1984_82941	3	6		Hs_Integrated_Pancreatic_Cancer_Pathway_WP2377_80437	7	10		Hs_Insulin_Signaling_WP481_82731	3	25		Hs_Integrated_Breast_Cancer_Pathway_WP1984_82941	5	18
Hs_Adipogenesis_WP236_80209	7	50		Hs_SREBP_signalling_WP1982_79943	3	1		Hs_Integrated_Breast_Cancer_Pathway_WP1984_82941	15	6		Hs_DNA_Replication_WP466_79981	80	157
Hs_Circadian_rythm_related_genes_WP3594_83945	22	13		Hs_Glycolysis_and_Gluconeogenesis_WP534_78585	6	4		Hs_MAPK_Signaling_Pathway_WP382_79951	7	151		Hs_G1_to_S_cell_cycle_control_WP45_80001	53	62
Hs_MAPK_Signaling_Pathway_WP382_79951	11	151		Hs_Oxidative_phosphorylation_WP623_79961	12	213		Hs_Focal_Adhesion_WP306_80308	6	18		Hs_Circadian_rythm_related_genes_WP3594_83945	4	9
Hs_Senescence_and_Autophagy_in_Cancer_WP615_81193	8	201		Hs_Cell_Cycle_WP179_70629	14	56		Hs_Circadian_rythm_related_genes_WP3594_83945	9	13		Hs_EGF-EGFR_Signaling_Pathway_WP437_79266	2	16
Hs_BDNF_signaling_pathway_WP2380_79953	13	64		Hs_SIDS_Susceptibility_Pathways_WP706_80056	8	13		Hs_Integrated_Pancreatic_Cancer_Pathway_WP2377_80437	5	27		Hs_miRNA_Regulation_of_DNA_Damage_Response_WP1530_79564	28	70
Hs_EGF-EGFR_Signaling_Pathway_WP437_79266	5	91		Hs_Endoderm_Differentiation_WP2853_83014	15	59		Hs_B_Cell_Receptor_Signaling_Pathway_WP23_79985	12	1		Hs_Spinal_Cord_Injury_WP2431_80343	17	44
Hs_Myometrial_Relaxation_and_Contraction_Pathways_WP289_81078	6	166		Hs_Insulin_Signaling_WP481_82731	11	17		Hs_Mesodermal_Commitment_Pathway_WP2857_80151	8	29		Hs_MAPK_Signaling_Pathway_WP382_79951	14	11
Hs_Mesodermal_Commitment_Pathway_WP2857_80151	15	29		Hs_NRF2_pathway_WP2884_83041	10	21		Hs_Adipogenesis_WP236_80209	25	50		Hs_Mesodermal_Commitment_Pathway_WP2857_80151	27	37
Hs_Insulin_Signaling_WP481_82731	9	25		Hs_Mesodermal_Commitment_Pathway_WP2857_80151	23	37		Hs_Androgen_receptor_signaling_pathway_WP138_79958	10	9		Hs_DNA_Damage_Response_WP707_82937	37	58
Hs_Integrin-mediated_Cell_Adhesion_WP185_80036	10	142		Hs_TGF-beta_Signaling_Pathway_WP366_84196	25	46		Hs_Regulation_of_Actin_Cytoskeleton_WP51_79977	11	40		Hs_Endoderm_Differentiation_WP2853_83014	24	59
Hs_Apoptosis_Modulation_and_Signaling_WP1772_80459	16	58		Hs_Translation_Factors_WP107_78489	16	238		Hs_Senescence_and_Autophagy_in_Cancer_WP615_81193	19	201		Hs_Focal_Adhesion_WP306_80308	1	3
Hs_Endoderm_Differentiation_WP2853_83014	25	16		Hs_DNA_Damage_Response_(only_ATM_dependent)_WP710_79974	19	15		Hs_MicroRNAs_in_cardiomyocyte_hypertrophy_WP1544_75258	31	30		Hs_Myometrial_Relaxation_and_Contraction_Pathways_WP289_81078	8	12
Hs_TGF-beta_Signaling_Pathway_WP366_84196	37	226		Hs_Focal_Adhesion_WP306_80308	NA	3		Hs_Myometrial_Relaxation_and_Contraction_Pathways_WP289_81078	16	166		Hs_NRF2_pathway_WP2884_83041	20	21
Hs_Retinoblastoma_(RB)_in_Cancer_WP2446_80443	23	42		Hs_Histone_Modifications_WP2369_83012	9	179		Hs_Regulation_of_toll-like_receptor_signaling_pathway_WP1449_81172	18	41		Hs_SIDS_Susceptibility_Pathways_WP706_80056	33	13
Hs_SIDS_Susceptibility_Pathways_WP706_80056	35	205		Hs_MAPK_Signaling_Pathway_WP382_79951	20	11		Hs_Ectoderm_Differentiation_WP2858_83015	39	90		Hs_Adipogenesis_WP236_80209	10	8
Hs_TNF_alpha_Signaling_Pathway_WP231_81070	34	227		Hs_Adipogenesis_WP236_80209	17	8		Hs_Alzheimers_Disease_WP2059_82906	20	55		Hs_Glycolysis_and_Gluconeogenesis_WP534_78585	12	4
Hs_Metapathway_biotransformation_WP702_73516	18	155		Hs_AMPK_Signaling_WP1403_79471	27	5		Hs_AMPK_Signaling_WP1403_79471	21	8		Hs_TGF-beta_Signaling_Pathway_WP366_84196	15	46
Hs_TCR_Signaling_Pathway_WP69_79955	20	43		Hs_EGF-EGFR_Signaling_Pathway_WP437_79266	22	16		Hs_Apoptosis_Modulation_and_Signaling_WP1772_80459	13	58		Hs_BDNF_signaling_pathway_WP2380_79953	11	29
Hs_TGF-beta_Receptor_Signaling_WP560_83868	43	225		Hs_Parkin-Ubiquitin_Proteasomal_System_pathway_WP2359_72121	68	214		Hs_Endoderm_Differentiation_WP2853_83014	14	16		Hs_Calcium_Regulation_in_the_Cardiac_Cell_WP536_80211	16	55
Hs_Toll-like_Receptor_Signaling_Pathway_WP75_83867	21	44		Hs_Proteasome_Degradation_WP183_81161	106	219		Hs_TNF_alpha_Signaling_Pathway_WP231_81070	24	227		Hs_DNA_Damage_Response_(only_ATM_dependent)_WP710_79974	7	15
Hs_Androgen_receptor_signaling_pathway_WP138_79958	38	9		Hs_Integrated_Breast_Cancer_Pathway_WP1984_82941	26	18		Hs_Leptin_signaling_pathway_WP2034_80016	29	148		Hs_SREBP_signalling_WP1982_79943	6	1
Hs_DNA_Damage_Response_WP707_82937	24	15		Hs_Wnt_Signaling_Pathway_and_Pluripotency_WP399_79474	32	50		Hs_TGF-beta_Signaling_Pathway_WP366_84196	32	226		Hs_Apoptosis_Modulation_and_Signaling_WP1772_80459	19	27
Hs_GPCRs,_Class_A_Rhodopsin-like_WP455_81793	12	21		Hs_BDNF_signaling_pathway_WP2380_79953	13	29		Hs_Apoptosis_WP254_80450	22	10		Hs_Regulation_of_toll-like_receptor_signaling_pathway_WP1449_81172	9	42
Hs_miRNA_Regulation_of_DNA_Damage_Response_WP1530_79564	26	31		Hs_Cholesterol_Biosynthesis_WP197_81059	18	2		Hs_Calcium_Regulation_in_the_Cardiac_Cell_WP536_80211	33	70		Hs_Apoptosis_WP254_80450	22	28
Hs_Regulation_of_Actin_Cytoskeleton_WP51_79977	19	40		Hs_Diurnally_Regulated_Genes_with_Circadian_Orthologs_WP410_69903	61	156		Hs_Integrin-mediated_Cell_Adhesion_WP185_80036	28	142		Hs_Insulin_Signaling_WP481_82731	13	17
Hs_Alzheimers_Disease_WP2059_82906	27	55		Hs_Regulation_of_Actin_Cytoskeleton_WP51_79977	47	41		Hs_NRF2_pathway_WP2884_83041	23	172		Hs_Integrated_Cancer_Pathway_WP1971_82939	55	117
Hs_Arrhythmogenic_Right_Ventricular_Cardiomyopathy_WP2118_71265	39	61		Hs_TNF_alpha_Signaling_Pathway_WP231_81070	40	47		Hs_TCR_Signaling_Pathway_WP69_79955	37	43		Hs_AMPK_Signaling_WP1403_79471	18	5
Hs_B_Cell_Receptor_Signaling_Pathway_WP23_79985	28	1		Hs_Eukaryotic_Transcription_Initiation_WP405_73594	35	164		Hs_AGE-RAGE_pathway_WP2324_78487	26	51		Hs_ATM_Signaling_Pathway_WP2516_81224	59	53
Hs_Cell_Cycle_WP179_70629	17	2		Hs_Myometrial_Relaxation_and_Contraction_Pathways_WP289_81078	NA	12		Hs_Electron_Transport_Chain_WP111_82216	1	93		Hs_Senescence_and_Autophagy_in_Cancer_WP615_81193	40	24
Hs_Apoptosis_WP254_80450	29	10		Hs_Neural_Crest_Differentiation_WP2064_79263	21	204		Hs_G_Protein_Signaling_Pathways_WP35_79952	40	110		Hs_Apoptosis-related_network_due_to_altered_Notch3_in_ovarian_cancer_WP2864_79278	36	14
Hs_Calcium_Regulation_in_the_Cardiac_Cell_WP536_80211	14	70		Hs_Regulation_of_toll-like_receptor_signaling_pathway_WP1449_81172	48	42		Hs_IL-4_Signaling_Pathway_WP395_79978	50	24		Hs_Ectoderm_Differentiation_WP2858_83015	38	98
Hs_Leptin_signaling_pathway_WP2034_80016	32	148		Hs_Retinoblastoma_(RB)_in_Cancer_WP2446_80443	70	135		Hs_Toll-like_Receptor_Signaling_Pathway_WP75_83867	57	44		Hs_Gastric_Cancer_Network_1_WP2361_79693	160	107
Hs_Spinal_Cord_Injury_WP2431_80343	33	210		Hs_Spinal_Cord_Injury_WP2431_80343	24	44		Hs_Cardiac_Hypertrophic_Response_WP2795_78544	48	71		Hs_GPCRs,_Class_A_Rhodopsin-like_WP455_81793	42	174
Hs_TSLP_Signaling_Pathway_WP2203_78549	52	235		Hs_Androgen_receptor_signaling_pathway_WP138_79958	29	26		Hs_Corticotropin-releasing_hormone_WP2355_79973	34	79		Hs_mRNA_Processing_WP411_79980	NA	202
Hs_Allograft_Rejection_WP2328_78554	44	53		Hs_Apoptosis-related_network_due_to_altered_Notch3_in_ovarian_cancer_WP2864_79278	42	14		Hs_DNA_Damage_Response_(only_ATM_dependent)_WP710_79974	27	3		Hs_Regulation_of_Actin_Cytoskeleton_WP51_79977	21	41
Hs_Ectoderm_Differentiation_WP2858_83015	69	90		Hs_Copper_homeostasis_WP3286_84312	90	95		Hs_Interferon_type_I_signaling_pathways_WP585_80201	42	28		Hs_Wnt_Signaling_Pathway_and_Pluripotency_WP399_79474	34	50
Hs_G1_to_S_cell_cycle_control_WP45_80001	45	4		Hs_Selenium_Micronutrient_Network_WP15_82705	38	23		Hs_Interleukin-11_Signaling_Pathway_WP2332_79525	51	144		Hs_Cholesterol_Biosynthesis_WP197_81059	23	2
Hs_IL-4_Signaling_Pathway_WP395_79978	31	24		Hs_Apoptosis_WP254_80450	41	28		Hs_Wnt_Signaling_Pathway_and_Pluripotency_WP399_79474	59	243		Hs_Corticotropin-releasing_hormone_WP2355_79973	25	57
Hs_NOD_pathway_WP1433_83527	50	35		Hs_Cori_Cycle_WP1946_79691	33	31		Hs_GPCRs,_Class_A_Rhodopsin-like_WP455_81793	41	21		Hs_Gastric_Cancer_Network_2_WP2363_83942	135	170
Hs_Oncostatin_M_Signaling_Pathway_WP2374_73668	46	176		Hs_Preimplantation_Embryo_WP3527_83782	57	218		Hs_IL-1_signaling_pathway_WP195_79965	36	132		Hs_Histone_Modifications_WP2369_83012	60	179
Hs_Signaling_Pathways_in_Glioblastoma_WP2261_81197	36	7		Hs_Wnt_Signaling_Pathway_WP428_79854	78	88		Hs_IL-6_signaling_pathway_WP364_83783	75	135		Hs_Selenium_Micronutrient_Network_WP15_82705	47	23
Hs_IL-1_signaling_pathway_WP195_79965	58	132		Hs_Apoptosis_Modulation_and_Signaling_WP1772_80459	50	27		Hs_Metapathway_biotransformation_WP702_73516	30	155		Hs_Signaling_Pathways_in_Glioblastoma_WP2261_81197	30	43
Hs_Interferon_type_I_signaling_pathways_WP585_80201	60	28		Hs_B_Cell_Receptor_Signaling_Pathway_WP23_79985	43	54		Hs_Oncostatin_M_Signaling_Pathway_WP2374_73668	54	176		Hs_Androgen_receptor_signaling_pathway_WP138_79958	35	26
Hs_Selenium_Micronutrient_Network_WP15_82705	42	200		Hs_FAS_pathway_and_Stress_induction_of_HSP_regulation_WP314_80438	92	61		Hs_SIDS_Susceptibility_Pathways_WP706_80056	56	205		Hs_Toll-like_Receptor_Signaling_Pathway_WP75_83867	31	48
Hs_Wnt_Signaling_Pathway_and_Pluripotency_WP399_79474	54	243		Hs_Fatty_Acid_Biosynthesis_WP357_70641	36	6		Hs_TGF-beta_Receptor_Signaling_WP560_83868	79	225		Hs_Trans-sulfuration_and_one_carbon_metabolism_WP2525_80205	111	82
Hs_ATM_Signaling_Pathway_WP2516_81224	63	11		Hs_Leptin_signaling_pathway_WP2034_80016	37	69		Hs_Extracellular_vesicle-mediated_signaling_in_recipient_cells_WP2870_79555	73	103		Hs_TSH_signaling_pathway_WP2032_79960	58	84

## Sheet: RS4;11-top20 genes A+I D+I
Top 20 ranking regulated genes
cell line: RS4;11
Foldchanges of top20 up- and downregulated genes of AraC+IDEL in comparison to respective mono drug application (AraC and IDEL)
Foldchanges of top20 up- and downregulated genes of DEX+IDEL in comparison to respective mono drug application (DEX and IDEL)
genes	FC_AraC	FC_Idel	FC_AraCIdel		genes	FC_AraC	FC_Idel	FC_AraCIdel
HIST1H1E	-2.10798	-1.66739	-3.56148		LOC100506405	5.03064	NA	4.97791
HIST1H2BF	NA	NA	-3.37151		ZSCAN4	4.37326	NA	4.73173
HIST1H2AJ	NA	NA	-3.34668		CACNA1I	2.88285	3.91876	4.59925
HIST1H2AH	-1.28109	-1.78004	-3.33109		LOXHD1	4.80015	NA	4.45992
HIST1H3I	-1.98853	NA	-3.26019		GRAP2	4.99501	NA	4.41653
HIST1H2AD	NA	NA	-3.23276		C10orf71	NA	NA	4.36856
HIST1H1D	-1.75144	-1.87251	-3.14365		CREB3L3	NA	NA	4.23859
HIST1H2BM	-1.89318	-2.35945	-3.01877		DZIP1L	3.58603	NA	4.16611
HIST1H3F	-1.5766	NA	-2.89687		MPO	4.01901	NA	4.09519
SNORA12	NA	NA	-2.84069		TMIGD2	NA	NA	3.95405
HIST1H2BO	NA	NA	-2.8095		PLEKHH2	3.30232	NA	3.82766
NME1-NME2	NA	NA	-2.77416		SHD	2.45132	NA	3.77858
EIF5AL1	NA	NA	-2.73335		FYB1	3.96223	NA	3.77377
HIST1H3B	-1.96331	-2.24082	-2.69363		LINC01506	NA	NA	3.7044
RNU5A-1	NA	NA	-2.69059		CHD5	3.07939	NA	3.69788
SH3RF3	NA	NA	-2.6736		ADHFE1	3.25891	NA	3.6714
SCARNA13	NA	NA	-2.63257		GPR27	NA	NA	3.67077
RYK	-1.32435	NA	-2.63241		TGM2	3.71289	NA	3.58973
B3GALT1	-1.82765	NA	-2.54154		LINC01305	2.94955	NA	3.51129
HIST1H3G	NA	NA	-2.52276		CD1C	4.09731	NA	3.4886
genes	FC_Dexa	FC_Idel	FC_DexaIdel		genes	FC_Dexa	FC_Idel	FC_DexaIdel
RNF175	-2.62041	NA	-7.49289		SLC5A7	10.1794	NA	11.9798
AQP5	-4.16746	NA	-5.94515		IL1R2	10.8423	NA	11.6183
HIST1H2AL	-3.99517	NA	-5.85751		MORC1	10.7111	NA	11.0118
CTSG	-4.53796	-1.90101	-5.77767		MUM1L1	10.1437	NA	11.0029
UGT3A2	-4.60703	NA	-5.66879		PKHD1L1	11.6473	NA	10.876
CSTA	-4.56473	NA	-5.43605		MATN3	10.7689	NA	10.2103
ASS1	-4.3785	-1.4637	-5.40048		ENPP4	10.5342	NA	10.0899
DDN	-4.07638	NA	-5.25589		OR7A5	9.43033	NA	10.0424
VSIG2	-3.31757	NA	-5.23574		CXCL13	10.6132	NA	9.25113
FAM81A	-3.11522	-1.49982	-5.15363		STAB1	8.51642	NA	9.04582
ELAVL4	-3.03291	-2.55014	-5.14189		ZBTB16	8.86492	NA	9.0135
HIST1H2AB	-3.46139	NA	-5.11957		F3	7.34606	NA	8.96524
HIST1H2AJ	-4.27218	NA	-5.05329		OR7C1	8.53137	NA	8.94978
GABBR2	-4.12995	-2.5725	-4.93416		LPIN3	9.7298	NA	8.89665
MEG9	NA	NA	-4.87128		OTOGL	9.07353	NA	8.89526
GDF6	-4.87848	NA	-4.8699		TDRD9	8.63095	NA	8.69122
SLITRK1	NA	NA	-4.84733		SLC38A4	7.73011	NA	8.62092
SLC6A5	-4.83411	NA	-4.83218		SDC2	9.82206	NA	8.56009
BATF3	-2.86485	-1.55341	-4.76812		SEMA5A	7.21467	NA	8.53564
MATN4	NA	NA	-4.76733		TMEM51	9.97811	NA	8.53213

## Sheet: SEM-top20 genes A+I D+I
Top 20 ranking regulated genes
cell line: SEM
Foldchanges of top20 up- and downregulated genes of AraC+IDEL in comparison to respective mono drug application (AraC and IDEL)
Foldchanges of top20 up- and downregulated genes of DEX+IDEL in comparison to respective mono drug application (DEX and IDEL)
CYP3A4	NA	NA	-4.11279		SIRPB1	7.18788	NA	6.58053
HIST1H2BE	-1.83362	NA	-3.88151		PRF1	6.66567	NA	6.32287
OLMALINC	-2.02111	-1.70056	-3.81323		SPOCK1	7.10866	NA	6.2884
GABRB1	NA	NA	-3.77546		STYK1	5.11407	NA	5.99282
HIST1H2AL	-2.57242	NA	-3.51535		KLHDC7B	6.16516	NA	5.9537
MIR210HG	-2.10399	NA	-3.45002		RUBCNL	4.76828	NA	5.67407
PFKFB4	-1.85174	NA	-3.35495		LINC00237	5.76076	NA	5.61184
PPP1R3G	-1.37301	NA	-3.35224		ENPP2	3.99439	NA	5.57043
HIST1H4J	-2.48978	NA	-3.35153		BMP2	5.21029	NA	5.51369
HIST1H2BB	NA	NA	-3.35038		VANGL1	5.86527	NA	5.49356
PPFIA4	-1.79622	NA	-3.31847		RAB7B	5.79665	NA	5.47033
HIST1H2BG	-2.95696	NA	-3.2833		ADGRG3	6.0353	NA	5.43637
HIST1H3A	-3.00865	NA	-3.15485		OCSTAMP	4.5808	NA	5.39514
TNNT3	-2.15991	NA	-3.03806		CSTA	6.45847	NA	5.35596
STEAP1	NA	NA	-3.0334		GJA5	5.66534	NA	5.34819
LRP2	-2.98408	NA	-3.03254		PEAR1	5.85221	NA	5.32349
HIST1H2BO	NA	NA	-2.99782		TMTC1	5.34664	NA	5.28849
genes	FC_Dexa	FC_Idel	FC_DexaIdel		genes	FC_Dexa	FC_Idel	FC_DexaIdel
DNTT	-4.20675	NA	-6.87814		STAB1	9.66857	NA	9.66546
C6orf223	-5.32448	NA	-6.79879		OTOGL	8.27224	NA	8.77099
GABBR2	-3.58436	NA	-6.33303		OR7A5	7.40972	NA	8.00383
LRP2	-4.99641	NA	-6.0252		ZBTB16	7.61741	NA	7.92281
CCL25	NA	NA	-5.53899		UGT2B17	7.24423	NA	7.67315
PFKFB4	-4.67372	NA	-5.32147		CHRNA1	7.61491	NA	7.41115
GPR146	-4.98117	NA	-5.14088		GJA5	7.55871	NA	7.04963
CCM2L	-2.75335	NA	-4.96096		ST6GALNAC5	6.98635	NA	6.96414
RNU5A-1	-2.63512	NA	-4.93406		PTH1R	6.14964	NA	6.92343
BLNK	-4.88661	NA	-4.85348		RGS6	5.82916	NA	6.91539
ITGA2B	-3.63558	-1.241	-4.81475		SLC5A7	6.15425	NA	6.84829
ADM	-5.65095	NA	-4.75065		DAPL1	5.69791	NA	6.62903
PPFIA4	-4.77747	NA	-4.66882		CADM2	6.10343	NA	6.48574
RNF175	-4.71577	NA	-4.5833		OR7C1	5.60065	NA	6.22031
JPH2	-2.8341	NA	-4.56234		TDRD9	5.94725	NA	6.14815
CAV1	-3.25567	NA	-4.50832		STYK1	4.73716	NA	6.11069
RASAL1	NA	NA	-4.47798		MATN3	6.10785	NA	6.09513
HIST1H4F	NA	NA	-4.44136		LOC646588	5.45249	NA	6.05028
ACKR3	NA	NA	-4.40735		PID1	5.32019	NA	6.0256
CABP1	-2.6653	-1.54244	-4.35903		SMIM3	5.20192	NA	5.99811

## Sheet: RS4;11-Additive pathways+genes
Additive pathways
cell line: RS4;11
additive up- and downregulated pathways with corresponding genes and foldchanges of AraC+IDEL in comparison to respective mono drug application (AraC and IDEL)
RS4;11		genes	AraC+IDEL	genes	AraC	genes	IDEL
up	Retinoblastoma in Cancer	CDK2	0.442228
		POLD3	0.480379
		DHFR	0.631135
		FANCG	0.609152
		MDM2	0.569061			MDM2	0.707394
		POLE	0.755389
		ANLN	0.551552
		PRIM1	0.513229
		BARD1	0.528393
		RFC5	0.648006
		RRM1	0.510269
		RRM2	0.797517	RRM2	0.560957
		SMARCA2	0.482496
		CDT1	0.575933
		CCNE1	1.01925	CCNE1	0.730719
		CCNE2	1.58537	CCNE2	1.1186
				CDKN1A	0.986735
						E2F2	0.474103
RS4;11		genes	AraC+IDEL	genes	AraC	genes	IDEL
down	TGF-beta Signaling pathways	STRAP	-0.787412
		KLF6	-0.562698
		E2F4	-0.724897
		E2F5	-0.754043	E2F5	-0.625912
		MYC	-0.694655			MYC	-0.584601
		UCHL5	-0.565331
		MAP2K2	-0.685296
		MAP2K6	-0.81437	MAP2K6	-0.852126
		SKP1	-0.546387
		UBE2I	-0.570648	UBE2I	-0.511602
		SUMO1	-0.483207
		RBX1	-0.495605
RS4;11		genes	DEX+IDEL	genes	DEX	genes	IDEL
down	Proteasome Degradation	PSME3	-0.521844
		H2AFX	-0.809338
		H2AFZ	-1.59083	H2AFZ	-1.18481
		PSMA1	-0.649409
		PSMA2	-0.862387	PSMA2	-0.78038
		PSMA3	-0.806449
		PSMA4	-0.852074	PSMA4	-0.560196
		PSMA5	-0.740316
		PSMB1	-0.626691
		PSMB2	-0.859692
		PSMB3	-0.791224
		PSMB5	-0.846623	PSMB5	-0.635535
		PSMB6	-0.5074
		PSMB7	-0.540597	PSMB7	-0.566861
		PSMC3	-0.64165
		PSMD1	-0.657155
		PSMD3	-0.411702
		PSMD7	-0.50756
		PSMD10	-0.659823	PSMD10	-0.615321
		PSMD11	-0.42019
		PSMD12	-0.591486
		PSME1	-0.882694	PSME1	-0.681372
		PSME2	-1.11455	PSME2	-0.741532
		RPN1	-0.538308
		RPN2	-0.560938
		UBE2D3	-0.474227
		UCHL3	-1.40226	UCHL3	-0.953641
		HIST1H2AB	-5.11957	HIST1H2AB	-3.46139

## Sheet: SEM-Additive pathways+genes
Additive pathways
cell line: SEM
additive up- and downregulated pathways with corresponding genes and foldchanges of AraC+IDEL in comparison to respective mono drug application (AraC and IDEL)
additive up- and downregulated pathways with corresponding genes and foldchanges of DEX+IDEL in comparison to respective mono drug application (DEX and IDEL)
SEM		genes	AraC+IDEL	genes	AraC	genes	IDEL
up	TGF-beta Signaling Pathway	CDKN1A	0.420564		0.639159
		CREBBP	0.439449
		DAB2	0.654174
		FN1	0.929098	FN1	1.12039
		TNC	4.25257	TNC	4.31894
		ITGB1	0.431766	ITGB1	0.503748
		LIMK2	0.628512	LIMK2	0.533219
		SMAD3	0.780054	SMAD3	0.56778
		SMAD7	1.05574	SMAD7	1.06928
		ATF3	1.51692	ATF3	1.26899
		NEDD9	1.30817	NEDD9	1.18802
		PJA1	0.364856
		SKI	0.674519	SKI	0.513584
		SKIL	0.911668
		TGFB1I1	1.42898	TGFB1I1	1.48728
		TGFBR1	0.462254	TGFBR1	0.480762
		THBS1	1.42359	THBS1	1.44468
		TP53	0.330594
		ZFYVE16	0.58471	ZFYVE16	0.645647
SEM		genes	AraC+IDEL	genes	AraC	genes	IDEL
up	SIDS Susceptibility Pathway	CEBPB	2.21589	CEBPB	1.89712
		TPH2	1.23115	TPH2	0.964147
		CPT1A	1.08543
		CREBBP	0.439449
		DLX2	3.6309	DLX2	2.58632
		ECE1	1.42852	ECE1	1.23409
		FOXM1	0.522909	FOXM1	0.508877
		GATA3	0.660894	GATA3	0.706185
		SLC25A4	0.413474	SLC25A4	0.550835
		IL1B	3.77578	IL1B	4.16267
		IL1RN	1.70875	IL1RN	2.19326
		CXCL8	2.51042	CXCL8	2.48203
		MAP2	0.652936
		NFKB2	0.530038	NFKB2	0.454031
		NKX3-1	0.6822
		POU2F2	1.39122
		SCN3B	2.49101	SCN3B	2.26085
		VAMP2	0.415634
				PRKACB	0.339829
				RUNX3	2.48001
SEM		genes	AraC+IDEL	genes	AraC	genes	IDEL
up	TNF-alpha Signaling Pathway	RIPK3	1.41785	RIPK3	1.31768
		CREBBP	0.439449
		APAF1	0.685228	APAF1	0.852671
		BIRC3	2.49809	BIRC3	2.3849
		MAP3K3	0.442098
		NFKB2	0.530038	NFKB2	0.454031
		NFKBIB	0.472745	NFKBIB	0.570276
		NFKBIE	0.544079	NFKBIE	0.570375
		MAP4K2	1.17121	MAP4K2	1.04844
		CCL2	4.04244	CCL2	5.24882
		TNFRSF1A	1.04037	TNFRSF1A	0.928814
		CASP7	0.36709
		CASP8	0.33372	CASP8	0.322811
		CASP9	0.732274	CASP9	0.55044
		MADD	0.371387
		RIPK1	0.899164	RIPK1	0.739432
		KSR1	1.13513	KSR1	1.15775
		MAP3K14	0.561407
				MAP3K8	0.511426
				PYGL	0.532001
SEM		genes	DEX+IDEL	genes	DEX	genes	IDEL
up	Cytoplasmic Ribosomal Proteins	RPL13A	0.503247	RPL13A	0.331018
		RPL36	0.503247
		RPL10A	0.330609
		RPL3	0.423842
		RPL7A	0.33049
		RPL9	0.366323
		RPL12	0.366209
		RPL13	0.395551
		RPL18	0.342347
		RPL18A	0.391199
		RPL19	0.32372
		RPL21	0.644692	RPL21	0.485579
		RPL26	0.392384
		RPL27	0.455486	RPL27	0.327152
		RPL30	0.376477
		RPL27A	0.485916
		RPL28	0.36781
		RPL29	0.367379
		RPL31	0.401932
		RPL37	0.419854
		RPL37A	0.404937
		RPL38	0.413965
		RPLP0	0.365311
		RPLP1	0.452123
		RPLP2	0.372651
		RPS3	0.370565
		RPS3A	0.40212
		RPS4X	0.45503
		RPS5	0.384728
		RPS6	0.341902
		RPS6KA2	1.35083	RPS6KA2	0.709551
		RPS7	0.323419
		RPS10	0.381602
		RPS11	0.399509
		RPS12	0.503863
		RPS13	0.381778
		RPS14	0.329543
		RPS19	0.446051
		RPS21	0.369801
		RPS23	0.376187
		RPS27	0.491878
		RPS28	0.431615
				RPS26	0.326127
SEM		genes	DEX+IDEL	genes	DEX	genes	IDEL
up	MicroRNAs in cardiomyoctye hypertrophy	CDK7	0.577896	CDK7	0.499535
		CDK9	0.403103
		CTNNB1	0.408028	CTNNB1	0.414787
		AKT2	0.380718	AKT2	0.329101
		MTOR	0.499191	MTOR	0.742093
		IKBKB	0.459624
		IL6ST	3.08532	IL6ST	3.09914
		LRP5	0.374747
		MYLK	1.12119
		HDAC7	0.863995	HDAC7	0.439827
		PIK3R1	0.578643	PIK3R1	0.558389
		PLCB2	0.354526
		MAP2K1	0.85083	MAP2K1	0.775336
		STAT3	0.791253	STAT3	0.516183
		TGFB1	0.924671
		ROCK2	0.548949	ROCK2	0.500959
		IKBKE	0.387838
		HDAC4	0.444719
SEM		genes	DEX+IDEL	genes	DEX	genes	IDEL
up	Ectoderm Differentiation	RHPN1	0.72668
		CTNNB1	0.408028	CTNNB1	0.414787
		TTC14	0.718948	TTC14	0.404482
		ARX	5.21077	ARX	4.96551
		PHF8	0.334291
		SGSM3	0.542622
		CCDC88C	0.50438	CCDC88C	0.355219
		NLK	0.440268
		PIM1	0.418979
		BCAS3	0.990009	BCAS3	0.62018
		SKIL	0.789582	SKIL	0.398843
		TBL1X	1.02166	TBL1X	0.807543
		ZBTB16	7.92281	ZBTB16	7.61741
		OGT	0.474591
		CROCCP2	0.406166
		STX16	0.491501
		PAN2	0.477112
SEM		genes	DEX+IDEL	genes	DEX	genes	IDEL
down	Retinoblastoma in Cancer	CDK2	-0.896805	CDK2	-0.407527
		CDK4	-0.585396
		CDKN1A	-1.27779	CDKN1A	-0.927066
		SMC2	-0.535774
		POLD3	-0.599867
		PLK4	-0.809993
		CHEK1	-0.968222	CHEK1	-0.32844
		DHFR	-0.489963
		DNMT1	-0.49418
		E2F1	-0.917046	E2F1	-0.373827
		FANCG	-0.574923
		KIF4A	-0.612396
		MSH6	-0.796059	MSH6	-0.654746
		H2AFZ	-0.766481
		HMGB2	-0.439849
		STMN1	-0.553917
		MCM3	-0.701023
		MCM4	-0.869193
		MCM6	-0.935611	MCM6	-0.405005
		MCM7	-0.622818
		MYC	-0.652092
		ORC1	-1.01293	ORC1	-0.328972
		PCNA	-0.790626
		POLA1	-0.356275
		POLE	-0.469572
		POLE2	-0.810218
		ANLN	-0.573071
		PRIM1	-0.809648
		RBBP4	-0.331529
		RBBP7	-0.428362
		RFC3	-0.856457
		RFC4	-0.724293
		RFC5	-0.921886	RFC5	-0.588125
		RPA1	-0.376672
		RPA3	-0.592659
		RRM1	-0.703624
		RRM2	-0.504947
		SKP2	-0.813132
		HLTF	-0.637994	HLTF	-0.371874
		SUV39H1	-0.353571
		TFDP1	-0.547183
		TOP2A	-0.572302
		TTK	-0.578545
		TYMS	-0.823843
		WEE1	-0.395294
		CDT1	-0.964488	CDT1	-0.51546
		CDC7	-0.359892
		CDC45	-0.771769
		SAP30	-0.417633
		CCNA2	-0.653752
		CCNB1	-0.490308
		CCNB2	-0.517135
		CDK1	-0.520594
		CDC25A	-1.10521
		CDC25B	-0.507551
SEM		genes	DEX+IDEL	genes	DEX	genes	IDEL
down	Cell cycle	CDK2	-0.896805	CDK2	-0.407527
		CDK4	-0.585396
		CDKN1A	-1.27779	CDKN1A	-0.927066	CDKN1A	-0.779651
		CDKN2A	-0.33111
		MAD2L2	-0.715994	MAD2L2	-0.448895
		DBF4	-0.553543
		YWHAQ	-0.333494
		CHEK1	-0.968222	CHEK1	-0.32844
		CHEK2	-0.897997	CHEK2	-0.354093
		GADD45A	-0.944422	GADD45A	-0.601942
		E2F1	-0.917046	E2F1	-0.373827
		E2F6	-0.482362
		ORC6	-0.722997
		HDAC2	-0.550337
		MAD2L1	-0.776789
		MCM2	-0.992607	MCM2	-0.410097
		MCM3	-0.701023
		MCM4	-0.869193
		MCM5	-0.522581
		MCM6	-0.935611	MCM6	-0.405005
		MCM7	-0.622818
		ORC1	-1.01293	ORC1	-0.328972
		PCNA	-0.790626
		PLK1	-0.444364
		MCM10	-0.932974
		RBL1	-0.575071
		SKP2	-0.813132
		BUB1	-0.655624
		BUB1B	-0.721293
		TFDP1	-0.547183
		WEE1	-0.395294
		YWHAG	-0.508913
		YWHAH	-0.45574
		CDC7	-0.359892
		CDC45	-0.771769
		MCM8	-0.718824
		CDC14A	-0.6416
		CCNA2	-0.653752
		CCNA1	-1.81934	CCNA1	-1.16157	CCNA1	-0.685609
		CCNB1	-0.490308
		PKMYT1	-0.641587
		CCNB2	-0.517135
		BUB3	-0.363033
		PTTG1	-0.89922	PTTG1	-0.353161
		ESPL1	-0.434333
		CDK1	-0.520594
		CDC6	-1.04928
		CDC20	-0.394853
		CDC25A	-1.10521
		CDC25B	-0.507551
		CDC25C	-0.49787
SEM		genes	DEX+IDEL	genes	DEX	genes	IDEL
down	DNA Replication	CDK2	-0.896805	CDK2	-0.407527
		POLD3	-0.599867
		DBF4	-0.553543
		ORC6	-0.722997
		POLA2	-0.580431
		MCM2	-0.992607	MCM2	-0.410097
		MCM3	-0.701023
		MCM4	-0.869193
		MCM5	-0.522581
		MCM6	-0.935611	MCM6	-0.405005
		MCM7	-0.622818
		ORC1	-1.01293	ORC1	-0.328972
		GMNN	-0.996574
		PCNA	-0.790626
		POLA1	-0.356275
		POLD1	-0.555006
		POLD2	-0.654806
		POLE	-0.469572
		POLE2	-0.810218
		MCM10	-0.932974
		PRIM1	-0.809648
		RFC1	-0.401243
		RFC2	-0.694119
		RFC3	-0.856457
		RFC4	-0.724293
		RFC5	-0.921886	RFC5	-0.588125
		RPA1	-0.376672
		RPA3	-0.592659
		CDT1	-0.964488	CDT1	-0.51546
		CDC7	-0.359892
		CDC45	-0.771769
		CDC6	-1.04928
SEM		genes	DEX+IDEL	genes	DEX	genes	IDEL
down	G1 to S cell cycle	CDK2	-0.896805	CDK2	-0.407527
		CDK4	-0.585396
		CDKN1A	-1.27779	CDKN1A	-0.927066	CDKN1A	-0.779651
		CDKN2A	-0.33111
		GADD45A	-0.944422	GADD45A	-0.601942
		E2F1	-0.917046	E2F1	-0.373827
		E2F6	-0.482362
		ORC6	-0.722997
		POLA2	-0.580431
		MCM2	-0.992607	MCM2	-0.410097
		MCM3	-0.701023
		MCM4	-0.869193
		MCM5	-0.522581
		MCM6	-0.935611	MCM6	-0.405005
		MCM7	-0.622818
		MYC	-0.652092
		ORC1	-1.01293	ORC1	-0.328972
		PCNA	-0.790626
		POLE	-0.469572
		POLE2	-0.810218
		PRIM1	-0.809648
		RBL1	-0.575071
		RPA1	-0.376672
		RPA3	-0.592659
		TFDP1	-0.547183
		WEE1	-0.395294
		CDC45	-0.771769
		CCNA1	-1.81934	CCNA1	-1.16157	CCNA1	-0.685609
		CCNB1	-0.490308
		CCNG2	-0.48005	CCNG2	-0.713624
		CDK1	-0.520594
		CDC25A	-1.10521
SEM		genes	DEX+IDEL	genes	DEX	genes	IDEL
down	DNA damage response	CDK2	-0.896805	CDK2	-0.407527
		CDK4	-0.585396
		CDKN1A	-1.27779	CDKN1A	-0.927066	CDKN1A	-0.779651
		CHEK1	-0.968222	CHEK1	-0.32844
		CHEK2	-0.897997	CHEK2	-0.354093
		DDB2	-0.672478	DDB2	-0.390972
		GADD45A	-0.944422	GADD45A	-0.601942
		E2F1	-0.917046	E2F1	-0.373827
		FANCD2	-0.611625
		H2AFX	-0.430708
		MYC	-0.652092
		PMAIP1	-0.790795	PMAIP1	-0.449841
		CYCS	-0.337463
		RAD1	-0.506549
		RAD51	-0.843704
		RFC1	-0.401243
		BID	-0.427845
		BRCA1	-0.533591
		TNFRSF10B	-0.712639	TNFRSF10B	-0.735859	TNFRSF10B	-0.600135
		CCNB1	-0.490308
		CCNB2	-0.517135
		CDK1	-0.520594
		CDC25A	-1.10521
		CDC25C	-0.49787
				BBC3	-0.81222
				RAD9A	-0.417797

## Sheet: Comparison Kruth et al.
Comparison with Kruth et al., 2017
	RS4;11	DEX	IDEL	DEX+IDEL
	BCL2	-1.685	0.1852	-1.4139
	BCL2L11	1.3417	0.1747	1.6457
	KLF13	1.1037	0.3588	1.3244
	ZBTB16	9.3316	-0.706	8.8649
	ITGA4	-0.8233	0.5989	-0.4064
	IL7R	-0.4674	-0.0332	-0.18
	BCL6	-1.4468	0.1259	-1.0712
	CD79B	1.4031	0.6171	0.6569
	CSK	0.4508	-0.247	0.4935
	FYN	0.0778	-0.1344	0.3748
	BTK	-0.2971	0.0613	-0.2591
	PIK3CD	-1.1983	0.6421	-0.5578
	PIK3C2B	0.1229	0.1822	0.3722
	PIK3R2	1.3507	-1.6119	-0.5406
	CXCR4	0.0229	0.8374	0.531
	SEM	DEX	IDEL	DEX+IDEL
	BCL2	-0.7723	0.0287	-1.1053
	BCL2L11	-0.279	0.1497	0.8928
	KLF13	0.3646	0.0198	0.6562
	ZBTB16	-1.4144	0.8554	7.5054
	ITGA4	-0.3642	0.0974	-1.0301
	IL7R	-2.2954	0.0808	-1.2312
	BCL6	-1.1233	-0.0002	-1.9596
	CD79B	-0.3825	0.533	0.2814
	CSK	0.1334	-0.1261	0.1184
	FYN	0.552	-0.1717	-0.9542
	BTK	-0.572	-0.0293	-0.2168
	PIK3CD	-0.2924	0.3953	-1.0312
	PIK3C2B	-0.3597	-0.2527	-0.9536
	PIK3R2	-0.9232	0.3538	0.0003
	CXCR4	-1.8988	-0.1025	0.2432
